# Supplementary material for: Detectable land use impact on methanotrophs and methanogens in kettle hole sediments but not on net methane production potentials
Source: FEMS Microbiol Ecol. 2025 May 1;101(6):fiaf050. doi: 10.1093/femsec/fiaf050 (PMC12089754; doi:10.1093/femsec/fiaf050)
Supplement: fiaf050_Supplemental_Files [file fiaf050_supplemental_files.zip]

Archive with 2 entries (2 files):
- Supplementary data_figures_revision.docx
- Supplementary data_tablesS1-S3.xlsx
