# Supplementary material for: Detectable land use impact on methanotrophs and methanogens in kettle hole sediments but not on net methane production potentials
Source: FEMS Microbiol Ecol. 2025 May 1;101(6):fiaf050. doi: 10.1093/femsec/fiaf050 (PMC12089754; doi:10.1093/femsec/fiaf050)
Supplement: fiaf050_Supplemental_Files [file fiaf050_supplemental_files.zip › Supplementary data_tablesS1-S3.xlsx]

## Sheet: S1
Table S1: list of taxa used for identification of methanotrophic taxa in the sequence dataset according to SILVA taxonomy. Sources included Knief (2015), Knief (2019), Guerrero-Cruz et al. (2021) and Parte et al. (2020). For taxa with only one known methanotrophic species, the species name is added in brackets. Taxa involved in anaerobic methanotrophy are indicated in italic letters.
Kingdom	Phylum	Class	Order	Family	Genus
Bacteria	Actinobacteriota	Actinobacteria	Corynebacteriales	Mycobacteriaceae	Mycobacterium (methanotrophicum)
Bacteria	Proteobacteria	Alphaproteobacteria	Rhizobiales	Beijerinckiaceae	Methylocapsa
Bacteria	Proteobacteria	Alphaproteobacteria	Rhizobiales	Beijerinckiaceae	Methylocella
Bacteria	Proteobacteria	Alphaproteobacteria	Rhizobiales	Beijerinckiaceae	Methylocystis
Bacteria	Proteobacteria	Alphaproteobacteria	Rhizobiales	Beijerinckiaceae	Methyloferula
Bacteria	Proteobacteria	Alphaproteobacteria	Rhizobiales	Beijerinckiaceae	Methylosinus
Bacteria	Proteobacteria	Alphaproteobacteria	Rhizobiales	Methyloligellaceae	Methyloceanibacter (methanicus)
Bacteria	Proteobacteria	Gammaproteobacteria	Methylococcales	Methylococcaceae	Methylocaldum
Bacteria	Proteobacteria	Gammaproteobacteria	Methylococcales	Methylococcaceae	Candidatus Methylospira
Bacteria	Proteobacteria	Gammaproteobacteria	Methylococcales	Methylococcaceae	Methylococcus
Bacteria	Proteobacteria	Gammaproteobacteria	Methylococcales	Methylococcaceae	Methylogaea
Bacteria	Proteobacteria	Gammaproteobacteria	Methylococcales	Methylococcaceae	Methylomagnum
Bacteria	Proteobacteria	Gammaproteobacteria	Methylococcales	Methylococcaceae	Methyloparacoccus
Bacteria	Proteobacteria	Gammaproteobacteria	Methylococcales	Methylococcaceae	Methyloterricola
Bacteria	Proteobacteria	Gammaproteobacteria	Methylococcales	Methylococcaceae	Candidatus Methanofishera
Bacteria	Proteobacteria	Gammaproteobacteria	Methylococcales	Methylococcaceae	Methylicorpusculum
Bacteria	Proteobacteria	Gammaproteobacteria	Methylococcales	Methylococcaceae	Candidatus Methylocucumis
Bacteria	Proteobacteria	Gammaproteobacteria	Methylococcales	Methylococcaceae	"Methylolobus"
Bacteria	Proteobacteria	Gammaproteobacteria	Methylococcales	Methylococcaceae	uncultured
Bacteria	Proteobacteria	Gammaproteobacteria	Methylococcales	Methylohalobiaceae	Methylohalobius
Bacteria	Proteobacteria	Gammaproteobacteria	Methylococcales	Methylohalobiaceae	Methylomarinovum
Bacteria	Proteobacteria	Gammaproteobacteria	Methylohalobiaceae	Methythermaceae	Methylothermus
Bacteria	Proteobacteria	Gammaproteobacteria	Methylococcales	Methylomonadaceae	Methylobacter
Bacteria	Proteobacteria	Gammaproteobacteria	Methylococcales	Methylomonadaceae	Methyloglobulus
Bacteria	Proteobacteria	Gammaproteobacteria	Methylococcales	Methylomonadaceae	Methylomarinum
Bacteria	Proteobacteria	Gammaproteobacteria	Methylococcales	Methylomonadaceae	Methylomicrobium
Bacteria	Proteobacteria	Gammaproteobacteria	Methylococcales	Methylomonadaceae	Methylomonas
Bacteria	Proteobacteria	Gammaproteobacteria	Methylococcales	Methylomonadaceae	Methyloprofundus
Bacteria	Proteobacteria	Gammaproteobacteria	Methylococcales	Methylomonadaceae	Methylosarcina
Bacteria	Proteobacteria	Gammaproteobacteria	Methylococcales	Methylomonadaceae	Methylosoma
Bacteria	Proteobacteria	Gammaproteobacteria	Methylococcales	Methylomonadaceae	Methylosphaera
Bacteria	Proteobacteria	Gammaproteobacteria	Methylococcales	Methylomonadaceae	Methylovulum
Bacteria	Proteobacteria	Gammaproteobacteria	Methylococcales	Methylomonadaceae	Crenothrix
Bacteria	Proteobacteria	Gammaproteobacteria	Methylococcales	Methylomonadaceae	pLW-20
Bacteria	Proteobacteria	Gammaproteobacteria	Methylococcales	Methylomonadaceae	Clonothrix
Bacteria	Verrucomicrobiota	Verrucomicrobiae	Methylacidiphilales	Methylacidiphilaceae	Methylacidiphilum
Bacteria	Verrucomicrobiota	Verrucomicrobiae	Methylacidiphilales	Methylacidiphilaceae	Methylacidimicrobium
Bacteria	Methylomirabilota	Methylomirabilia	Methylomirabilales	Methylomirabilaceae	Candidatus Methylomirabilis
Bacteria	Methylomirabilota	Methylomirabilia	Methylomirabilales	Methylomirabilaceae	Sh765B-TzT-35
Bacteria	Methylomirabilota	Methylomirabilia	Methylomirabilales	Methylomirabilaceae	MIZ14
Bacteria	Methylomirabilota	Methylomirabilia	Methylomirabilales	Methylomirabilaceae	MIZ17
Bacteria	Methylomirabilota	Methylomirabilia	Methylomirabilales	Methylomirabilaceae	wb1-A12
Bacteria	Methylomirabilota	Methylomirabilia	Methylomirabilales	Methylomirabilaceae	Z114MB74

## Sheet: S2
Table S2: list of taxa used for identification of methanogenic taxa in the sequence dataset according to SILVA taxonomy. Sources included Dedysh and Knief (2018), Bräuer et al. (2020) and Parte et al. (2020). Taxa involved in anaerobic methanotrophy are indicated in italic letters.
Kingdom	Phylum	Class	Order	Family	Genus
Archaea	Halobacteriota	Methanosarcinia	Methanosarcinales	Methanosarcinaceae	Methanosarcina
Archaea	Halobacteriota	Methanosarcinia	Methanosarcinales	Methanosaetaceae	Methanosaeta
Archaea	Halobacteriota	Methanosarcinia	Methanosarcinales	Methanosaetaceae	Methanomicrococcus
Archaea	Halobacteriota	Methanosarcinia	Methanosarcinales	Methanosaetaceae	Methanococcoides
Archaea	Halobacteriota	Methanosarcinia	Methanosarcinales	Methanosaetaceae	Methanohalobium
Archaea	Halobacteriota	Methanosarcinia	Methanosarcinales	Methanosaetaceae	Methanohalophilus
Archaea	Halobacteriota	Methanosarcinia	Methanosarcinales	Methanosaetaceae	Methanolobus
Archaea	Halobacteriota	Methanosarcinia	Methanosarcinales	Methanosaetaceae	Methanomethylovorans
Archaea	Halobacteriota	Methanosarcinia	Methanosarcinales	Methanosaetaceae	Methanosalsum
Archaea	Halobacteriota	Methanosarcinia	Methanosarcinales	Methermicoccaceae	Methermicoccus
Archaea	Halobacteriota	Methanocellia	Methanocellales	Methanocellaceae	Methanocella
Archaea	Halobacteriota	Methanocellia	Methanocellales	Methanocellaceae	Rice Cluster I
Archaea	Halobacteriota	Methanomicrobia	Methanomicrobiales	Methanocorpusculaceae	Methanocalculus
Archaea	Halobacteriota	Methanomicrobia	Methanomicrobiales	Methanocorpusculaceae	Methanocorpusculum
Archaea	Halobacteriota	Methanomicrobia	Methanomicrobiales	Methanomicrobiaceae	Methanoculleus
Archaea	Halobacteriota	Methanomicrobia	Methanomicrobiales	Methanomicrobiaceae	Methanofollis
Archaea	Halobacteriota	Methanomicrobia	Methanomicrobiales	Methanomicrobiaceae	Methanogenium
Archaea	Halobacteriota	Methanomicrobia	Methanomicrobiales	Methanomicrobiaceae	Methanolacinia
Archaea	Halobacteriota	Methanomicrobia	Methanomicrobiales	Methanomicrobiaceae	Methanomicrobium
Archaea	Halobacteriota	Methanomicrobia	Methanomicrobiales	Methanomicrobiaceae	Methanoplanus
Archaea	Halobacteriota	Methanomicrobia	Methanomicrobiales	Methanomicrobiaceae	SDB
Archaea	Halobacteriota	Methanomicrobia	Methanomicrobiales	Methanoregulaceae	Methanolinea
Archaea	Halobacteriota	Methanomicrobia	Methanomicrobiales	Methanoregulaceae	Methanoregula
Archaea	Halobacteriota	Methanomicrobia	Methanomicrobiales	Methanoregulaceae	Methanosphaerula
Archaea	Halobacteriota	Methanomicrobia	Methanomicrobiales	Methanospirillaceae	Methanospirillum
Archaea	Halobacteriota	Methanomicrobia	Methanomicrobiales	Rice Cluster II	NA
Archaea	Halobacteriota	Methanonatronarcheia	Methanonatronarchaeales	Methanonatronarchaeaceae	NA
Archaea	Euryarchaeota	Methanobacteria	Methanobacteriales	Methanobacteriaceae	Methanobacterium
Archaea	Euryarchaeota	Methanobacteria	Methanobacteriales	Methanobacteriaceae	Methanobrevibacter
Archaea	Euryarchaeota	Methanobacteria	Methanobacteriales	Methanobacteriaceae	Methanosphaera
Archaea	Euryarchaeota	Methanobacteria	Methanobacteriales	Methanothermaceae	Methanothermus
Archaea	Euryarchaeota	Methanobacteria	Methanobacteriales	Methanothermobacteriaceae	Methanothermobacter
Archaea	Euryarchaeota	Methanococci	Methanococcales	Methanocaldococcaceae	Methanocaldococcus
Archaea	Euryarchaeota	Methanococci	Methanococcales	Methanocaldococcaceae	Methanotorris
Archaea	Euryarchaeota	Methanococci	Methanococcales	Methanococcaceae	Methanococcus
Archaea	Euryarchaeota	Methanococci	Methanococcales	Methanococcaceae	Methanothermococcus
Archaea	Euryarchaeota	Methanococci	Methanococcales	Methanococcaceae	Methanotorris
Archaea	Euryarchaeota	Methanopyri	Methanopyrales	Methanopyraceae	Methanopyrus
Archaea	Euryarchaeota	Thermococci	Methanofastidiosales	Methanofastidiosaceae	Candidatus Methanofastidiosum
Archaea	Thermoplasmatota	Thermoplasmata	Methanomassiliicoccales	Methanomassiliicoccaceae	Methanomassilicoccus
Archaea	Thermoplasmatota	Thermoplasmata	Methanomassiliicoccales	Methanomethylophilaceae	Candidatus Methanogranum
Archaea	Thermoplasmatota	Thermoplasmata	Methanomassiliicoccales	Methanomethylophilaceae	Candidatus Methanomethylophilus
Archaea	Thermoplasmatota	Thermoplasmata	Methanomassiliicoccales	Methanomethylophilaceae	Candidatus Methanoplasma
Archaea	Thermoplasmatota	Thermoplasmata	Methanomassiliicoccales	Methanomethylophilaceae	RumEn M2
Archaea	Crenarchaeota	Methanomethylicia	Methanomethyliales	Methanomethyliaceae	Candidatus Methanomethylicus
Archaea	Halobacteriota	Methanosarcinia	Methanosarcinales	Methanoperedenaceae	Candidatus Methanoperedens
Archaea	Halobacteriota	ANME-1	ANME-1a	NA	NA
Archaea	Halobacteriota	ANME-1	ANME-1b	NA	NA
Archaea	Halobacteriota	Methanosarcinia	Methanosarcinales	ANME-2a-2b	ANME-2b
Archaea	Halobacteriota	Methanosarcinia	Methanosarcinales	ANME-2c	NA
Archaea	Halobacteriota	Methanosarcinia	Methanosarcinales	Methanosarcinaceae	ANME-3

## Sheet: S3
Table S3: Measured parameters per kettle hole. Abbreviations correspond to those presented in Table 3 in the main manuskript.
sample no.	land use	sample ID	KH ID	KH no.	KH size	surroundings	Ammonium	Nitrate	Sulfate	pH	TN	TIC	TOC	TC	WC	OM	CO2	CH4	Clay	Silt	Sand	FIX	BIX	HIX	SUVA	aer.Mtr	NC10	Mgen	Mper	Shannon.bac	Shannon.arc
					[ha]		mg 100 g-1 soil wet weight	mg 100 g-1 soil wet weight	mg 100 g-1 soil wet weight		%	%	%	%	%	%	mg C m-2 d-1	mg C m-2 d-1	%	%	%					% of total ASV counts	% of total ASV counts	% of total ASV counts	% of total ASV counts
KH1	forest	for1_1	for1	2	0.16	mixed forest	2.415	0.023	0.05	7.4	0.281	0.047	4.324	4.371	46.32	9.41	748.831	0.575316	5.64	47.7	46.69	1.47487	0.577564	7.13105	3.21548	0.094806	0	19.3939	0	5.83045	NA
KH2	forest	for1_2	for1	2	0.16	mixed forest	4.031	0.016	0.05	5.59	0.277	0.051	3.958	4.008	49.44	10.7	1327.61	0.27698	6.33	53.28	40.39	1.43699	0.489723	7.98428	3.26575	0.157175	0.041605	36.3514	7.69378	6.14829	4.10668
KH3	forest	for1_3	for1	2	0.16	mixed forest	5.896	0.023	0.05	5.95	0.391	0.068	6.099	6.166	57.15	12.2	1507.39	2.0607	5.15	49.75	45.09	1.40684	0.467107	8.18666	3.03236	NA	NA	NA	NA	NA	NA
KH4	forest	for1_4	for1	2	0.16	mixed forest	2.378	0.019	0.05	6.41	0.244	0.04	3.971	4.011	40.33	7.95	962.319	0.459642	5.54	49.83	44.62	1.42249	0.485916	10.0107	3.29338	0.322581	0	NA	NA	5.77162	NA
KH5	forest	for2_1	for2	4	0.18	mixed forest	7.472	0.05	0.745	6.19	0.81	0.188	13.61	13.798	74.14	26.99	1668.78	12.9301	6.66	65.57	27.79	1.47429	0.464653	5.65979	3.90531	0.921	0.108689	54.7269	0.217211	6.0835	3.66766
KH6	forest	for2_2	for2	4	0.18	mixed forest	5.975	0.016	0.476	6.21	0.61	0.129	10.585	10.714	67.97	20.81	1537.55	59.2898	5.39	49.3	45.35	1.45396	0.476358	6.61905	3.34007	0.623215	0	56.6467	0.114598	5.65661	3.64794
KH7	forest	for2_3	for2	4	0.18	mixed forest	12.374	0.071	0.963	6.32	1.065	0.26	19.605	19.865	82.93	39.2	2109.33	212.723	3.66	47.62	48.75	1.50649	0.450257	4.43199	3.64636	0.590551	0	56.0172	0.0287047	5.83594	3.77735
KH8	forest	for2_4	for2	4	0.18	mixed forest	6.362	0.035	0.34	6.2	0.634	0.127	10.999	11.127	73.77	22.49	1442.72	38.5052	4.25	49.95	45.71	1.39701	0.429901	6.74821	4.04424	0.410919	0	42.5167	0	5.71725	3.6623
KH9	forest	for3_1	for3	5	0.13	mixed forest	7.205	0.03	0.05	6.27	0.544	0.105	9.45	9.555	68.76	20.61	1112.9	120.363	3.74	37.73	58.55	1.42552	0.467317	3.35663	3.73063	2.25294	0.102407	58.6777	0	5.39377	3.94214
KH10	forest	for3_2	for3	5	0.13	mixed forest	12.539	0.034	0.05	6.38	0.572	0.127	10.166	10.294	65.2	20.5	1383.87	108.11	5.93	54.69	39.39	1.40676	0.470344	4.6939	4.31672	0.725514	0	64.0271	0	NA	NA
KH11	forest	for3_3	for3	5	0.13	mixed forest	9.359	0.034	0.05	6.29	0.551	0.105	9.975	10.08	70.81	21.56	1313.05	152.41	6.16	57.51	36.29	1.49447	0.464602	3.48515	3.65411	1.54283	0.263906	63.1447	0	5.6991	4.01729
KH13	forest	for4_1	for4	6	0.06	mixed forest	6.358	0.049	0.132	6.08	0.784	0.118	12.809	12.927	74.13	24.32	1451.23	74.1697	5.05	63.8	31.13	1.51099	0.462741	6.34011	3.87108	NA	NA	NA	NA	NA	NA
KH14	forest	for4_2	for4	6	0.06	mixed forest	15.347	0.042	0.501	5.98	0.756	0.139	12.685	12.824	76.08	25.13	3526.89	115.245	4.5	59.39	36.14	1.50378	0.457579	6.29173	3.9041	NA	NA	46.9597	0	NA	4.04766
KH15	forest	for4_3	for4	6	0.06	mixed forest	3.073	0.049	0.05	5.9	0.451	0.095	8.121	8.217	63.45	15.61	1416.47	16.6673	4.8	56.87	38.37	1.40788	0.441852	8.67991	4.47506	NA	NA	NA	NA	NA	NA
KH16	forest	for4_4	for4	6	0.06	mixed forest	5.641	0.051	0.05	6.13	0.742	0.094	11.46	11.554	74.39	22.67	2336.89	89.3814	3.99	45.63	50.41	1.52269	0.466208	6.31095	3.40348	0.239202	0.211864	45.8931	0	6.11314	4.05605
KH17	forest	for5_1	for5	7	0.51	mixed forest	3.08	0.053	0.225	5.88	0.444	0.07	5.898	5.968	46.46	13.37	1096.1	0.346211	6.79	53.91	39.3	1.46824	0.485191	6.47782	3.48117	0	0.0517545	39.6361	0.475371	4.71453	3.75728
KH18	forest	for5_2	for5	7	0.51	mixed forest	4.081	0.077	0.852	6.3	0.453	0.067	6.213	6.28	48.65	10.16	2080.27	0.778771	5.79	39.73	54.5	1.40644	0.453865	5.68648	3.57253	0	0	22.3414	0	5.41778	3.27676
KH19	forest	for5_3	for5	7	0.51	mixed forest	1.669	0.041	0.161	6.11	0.371	0.057	5.513	5.571	45.92	11.23	1468.49	0.382309	7.09	48.77	44.15	1.45327	0.446305	6.17596	4.17509	0.38871	0.0845023	31.7559	1.00538	5.74658	3.9587
KH20	forest	for5_4	for5	7	0.51	mixed forest	2.866	0.055	0.149	6.22	0.465	0.062	6.879	6.941	57.02	14.7	2046.36	0.880348	6.85	54.72	38.45	1.44921	0.447106	5.07085	3.91974	0	0	27.6897	0.260226	5.55784	3.71276
KH21	agriculture	agr1_1	agr1	805	0.32	rapeseed	6.804	0.074	23.18	6.15	0.737	0.028	7.569	7.597	64.39	15.33	2470.57	7.98224	7.32	48.95	43.72	1.51289	0.666155	4.54538	1.40635	NA	NA	NA	NA	NA	NA
KH22	agriculture	agr1_2	agr1	805	0.32	rapeseed	18.468	0.127	14.884	6.05	1.31	0.046	13.34	13.386	77.65	28.65	2811.66	87.8152	12.04	71.01	16.95	1.56297	0.680938	3.71602	2.17806	0.0236658	0	NA	NA	4.49112	NA
KH23	agriculture	agr1_3	agr1	805	0.32	rapeseed	8.684	0.151	15.804	6.24	1.981	0.257	22.711	22.968	80.08	46.81	2352.01	21.6601	6.86	68.58	24.52	1.48201	0.549843	5.14547	2.48268	NA	NA	61.477	0	NA	NA
KH24	agriculture	agr1_4	agr1	805	0.32	rapeseed	11.032	0.205	24.197	6.5	1.62	0.037	16.738	16.775	82.79	33.98	2624.7	92.4217	10.28	72.67	17.09	1.49114	0.681682	3.03021	1.4166	0.099472	0.0459102	62.1107	0	5.24674	3.68263
KH25	agriculture	agr2_1	agr2	312	0.72	barley	5.09	0.061	0.974	6.95	0.894	0.112	9.869	9.981	65.68	21.25	1182.32	44.2769	14.43	71.27	14.29	1.37656	0.567749	4.06631	2.07888	NA	NA	NA	NA	NA	NA
KH26	agriculture	agr2_2	agr2	312	0.72	barley	4.928	0.077	11.762	7.28	1.042	0.175	11.126	11.301	72.05	23.96	1493.32	59.708	17.71	66.42	15.87	1.48601	0.597942	2.92656	2.26014	NA	NA	NA	NA	NA	NA
KH27	agriculture	agr2_3	agr2	312	0.72	barley	25.98	0.082	3.197	6.9	1.098	0.115	11.118	11.233	73.2	23.79	920.834	18.2541	17.55	74.44	8.03	1.62448	0.787944	6.40445	2.45126	0.822303	0.627547	59.3074	0	6.16002	4.21984
KH28	agriculture	agr2_4	agr2	312	0.72	barley	14.405	0.117	2.987	7.22	0.981	0.1	9.742	9.842	75.25	21.86	1527.62	28.856	18.63	76.2	5.18	1.4815	0.644242	2.88044	1.97114	1.3829	0.624535	58.9135	0	5.44597	4.3929
KH29	agriculture	agr3_1	agr3	265	0.36	rapeseed	3.227	0.08	13.902	7.48	0.524	0.344	5.507	5.851	54.04	12.03	1831.44	5.72209	5.36	36.05	58.4	1.55268	0.630482	2.85412	2.12043	0.55342	0.353574	57.3139	0	5.92728	3.94649
KH30	agriculture	agr3_2	agr3	265	0.36	rapeseed	21.044	0.113	68.083	7.46	1.394	1.539	13.542	15.081	77.84	30.81	2253.24	22.0063	9.98	69.83	20.17	1.68367	0.678206	8.09288	3.19105	0.695723	0.470636	66.5935	0	5.45968	3.64894
KH31	agriculture	agr3_3	agr3	265	0.36	rapeseed	6.895	0.141	83.826	7.44	1.315	1.891	12.849	14.74	74.45	28.98	678.982	0.614815	8.52	64.73	26.74	1.57152	0.635435	3.50194	2.29464	0.944386	0.699545	59.6238	0	5.26971	3.73746
KH32	agriculture	agr3_4	agr3	265	0.36	rapeseed	4.967	0.129	167.093	7.35	0.988	1.078	9.989	11.068	67.55	22.24	1055.4	0.566894	12.57	66.36	21.07	1.55193	0.655605	3.61131	2.32516	0.94181	0.521359	54.7617	0	5.69456	4.02896
KH33	agriculture	agr4_1	agr4	807	0.15	rapeseed	5.435	0.042	0.529	7.41	0.629	0.215	6.66	6.875	71.16	15.14	1024.25	40.2172	15.65	77.1	7.2	1.59357	0.647597	2.72354	1.64101	1.33115	0.548809	65.5906	0	5.77209	4.22255
KH34	agriculture	agr4_2	agr4	807	0.15	rapeseed	7.359	0.087	0.504	7.08	0.92	0.292	9.97	10.262	82.73	21.68	1208.05	53.3983	15.18	75.76	9.05	1.59801	0.649929	2.54425	2.0378	1.22944	0.116298	69.8575	0	4.61874	4.05545
KH35	agriculture	agr4_3	agr4	807	0.15	rapeseed	8.367	0.097	0.303	7.26	0.544	0.198	5.603	5.8	68.3	13.11	1845	262.552	20.36	72.09	7.55	1.58693	0.704958	3.72341	2.3629	1.09742	0.111982	66.8567	0	5.04485	4.27816
KH36	agriculture	agr4_4	agr4	807	0.15	rapeseed	9.569	0.086	0.357	7.41	0.499	0.106	5.075	5.181	68.15	10.45	1544.7	101.905	10.78	73.41	15.84	1.62215	0.680687	4.394	2.39939	1.01802	0.110056	75.7262	0	3.54119	3.788
KH37	agriculture	agr5_1	agr5	892	0.38	rapeseed	53.68	0.228	3.649	7.56	1.352	1.018	12.212	13.229	90.56	25.5	1798.44	262.498	7.25	78.12	14.63	1.72329	0.719658	3.62274	3.24858	7.38523	0.319361	67.7157	0	5.17412	4.38277
KH38	agriculture	agr5_2	agr5	892	0.38	rapeseed	40.271	0.151	5.856	7.5	1.308	0.996	11.856	12.852	89.9	24.87	2289.23	347.392	11.51	76.11	12.37	1.54213	0.658159	1.64963	1.17588	8.16758	0.359712	68.2385	0	5.35621	4.29821
KH39	agriculture	agr5_3	agr5	892	0.38	rapeseed	39.498	0.162	2.576	7.68	1.615	1.511	14.574	16.084	92.24	28.47	1859.91	333.545	8.44	68.15	23.39	1.65296	1.10061	1.17312	2.39999	6.42823	0.314161	74.654	0	5.42468	4.05792
KH40	agriculture	agr5_4	agr5	892	0.38	rapeseed	44.524	0.171	3.591	7.59	1.653	1.339	15.025	16.364	92.36	30.78	1651.03	256.238	10.45	67.43	22.09	1.56297	0.680938	3.71602	2.17806	7.56711	0.465018	64.3403	0	5.34215	4.39253
